# Supplementary material for: Blood DNA methylation of EIF5A and TGIF1 is associated with adipose tissue health and metabolic outcomes in obesity: a multi-cohort study
Source: Clin Epigenetics. 2026 Jun 16;18:118. doi: 10.1186/s13148-026-02177-y (PMC13274240; doi:10.1186/s13148-026-02177-y)
Supplement: Supplementary file 2 — Supplementary Material 2 [file 13148_2026_2177_MOESM2_ESM.xlsx]

## Sheet: Supplemental Table 1
Clinical characteristics of the LIFE-Adult cohort used for genome-wide DNA methylation analyses
	Total			Non-obese			Obese			T-test for equality of means (lean vs. obese; equal variances assumed)
	N	Mean	Std. Deviation	N	Mean	Std. Deviation	N	Mean	Std. Deviation	Two-Sided p	Mean Difference	Std. Error Difference
Sex (female/male)	100 (56/44)			50 (31/19)			50 (25/25)
Age (years)	100	57.8128	6.16203	50	56.1788	5.36284	50	59.4468	6.51974	0.00735703	-3.268	1.19388
BMI (kg/m²)	100	28.5543	6.5106	50	22.8232	1.61397	50	34.2854	4.00054	2.96848e-34	-11.4622	0.610069
Waist circumference (cm)	100	98.975	17.0055	50	85.228	7.74159	50	112.722	11.7759	1.07233e-24	-27.494	1.99301
WHR	100	0.9336	0.0954682	50	0.889	0.0794689	50	0.9782	0.0896635	8.31018e-07	-0.0892	0.0169439
HbA1c (%)	100	5.3416	0.430899	50	5.2202	0.347013	50	5.463	0.473964	0.00430877	-0.2428	0.0830735
FPG (mmol/L)	100	5.6806	0.877432	50	5.239	0.696036	50	6.1222	0.820389	7.95362e-08	-0.8832	0.152152
Cholesterol (mmol/L)	100	5.5842	0.963231	50	5.7688	0.946813	50	5.3996	0.953186	0.0548676	0.3692	0.190001
HDL Cholesterol (mmol/L)	100	1.6155	0.42027	50	1.8296	0.36924	50	1.4014	0.35633	2.59436e-08	0.4282	0.07257
LDL Cholesterol (mmol/L)	100	3.4885	0.914768	50	3.5512	0.898274	50	3.4258	0.93582	0.495858	0.1254	0.183448
Triglycerides (mmol/L)	100	1.6943	0.261222	50	1.7938	0.261923	50	1.5948	0.221491	8.4621e-05	0.199	0.0485102
Plasma Apolipoprotein A1 (g/L)	100	1.403	0.823336	50	1.0766	0.471674	50	1.7294	0.964209	4.03293e-05	-0.6528	0.151801

## Sheet: Supplemental Table 2
Clinical characteristics of LOBB participants with RNA sequencing data in adipose tissue
				BMI Groups									Anova Test for equality of means
	Total			Non-obese (BMI < 30 kg/m²)			Obese (BMI 30 - 40 kg/m²)			Severe Obese (BMI > 40 kg/m²)			non-obese vs obese			non-obese vs Severe Obese			Obese vs Severe Obese
	N	Mean	Std. Deviation	N	Mean	Std. Deviation	N	Mean	Std. Deviation	N	Mean	Std. Deviation	Mean Difference	Std. Error	Sig.	Mean Difference	Std. Error	Sig.	Mean Difference	Std. Error	Sig.
Gender (N: female/male)	1084/470			42/41			132/51			910/378
Age (years)	1554	48.1204	12.5686	83	64.1542	13.3842	183	50.4623	13.4523	1288	46.7545	11.5926	13.69*	1.57818	3.05576e-17	17.40*	1.35052	1.11039e-35	3.71*	0.942112	0.000259938
BMI (kg/m²)	1554	47.7062	9.81541	83	25.3535	2.68889	183	36.5309	2.75652	1288	50.7345	7.45392	-11.18*	0.910883	1.26382e-32	-25.38*	0.779486	3.42394e-177	-14.20*	0.543763	1.77953e-124
Weight (kg)	1554	138.137	32.4047	83	73.6361	11.2315	183	104.664	14.0054	1288	147.05	26.911	-31.03*	3.32323	9.9846e-20	-73.41*	2.84384	4.57728e-122	-42.39*	1.98384	1.65052e-88
Body fat percentage (%)	1500	46.9236	8.90679	76	25.9539	6.43248	178	40.0302	6.74321	1246	49.1875	6.91323	-14.08*	0.941361	9.56138e-47	-23.23*	0.81172	1.34208e-143	-9.16*	0.550481	1.1369e-56
Waist circumference (cm)	937	145.858	69.5358	65	89	15.2817	111	117.694	8.19844	761	154.823	73.8428	-28.69*	10.4315	0.0181868	-65.82*	8.63078	1.77871e-13	-37.13*	6.78599	1.72025e-07
Hip circumference (cm)	715	138.064	25.664	80	94.6625	9.49609	99	117.263	13.4541	536	148.384	19.081	-22.60*	2.64051	2.09303e-16	-53.72*	2.10517	4.89415e-102	-31.12*	1.92137	5.41879e-50
WHR	472	1.99078	11.9811	65	0.938251	0.117915	61	1.00681	0.110374	346	2.36198	13.9803	-0.0685612	2.13751	1	-1.42373	1.62095	1	-1.35517	1.66509	1
Visceral fat amount (AU)	82	188.39	147.818	39	97.6154	79.1207	20	177.4	98.3634	23	351.87	136.464	-79.78*	28.2145	0.0178101	-254.25*	26.9708	4.28825e-14	-174.47*	31.3653	1.05146e-06
Subcutaneous fat amount (AU)	82	770.504	721.8	39	205.154	215.152	20	708.165	266.556	23	1783.35	366.437	-503.01*	76.1926	1.28022e-08	-1578.19*	72.8339	1.65934e-34	-1075.18*	84.7012	2.76248e-20
Mean adipocyte diameter in OVAT (µm)	295	123.115	21.3194	37	120.674	20.4025	37	114.478	20.1052	221	124.969	21.3574	6.19568	4.9035	0.62223	-4.29585	3.74632	0.757351	-10.49*	3.74632	0.0163289
Maximal adipocyte diameter in OVAT (µm)	294	330.453	181.082	37	195.475	36.2047	37	274.132	97.0166	220	362.626	193.531	-78.6573	39.9417	0.149601	-167.15*	30.5258	2.82718e-07	-88.49*	30.5258	0.0120861
Maximal adipocyte diameter in SAT (µm)	294	377.959	223.397	38	212.268	40.5602	37	321.268	142.952	219	416.287	237.939	-108.999	49.0757	0.0813534	-204.02*	37.3406	3.00636e-07	-95.02*	37.7681	0.037238
Mean adipocyte diameter in SAT (µm)	294	132.752	21.5659	38	121.664	16.5627	37	117.902	19.9898	219	137.184	20.8317	3.76231	4.67324	1	-15.52*	3.55576	5.3128e-05	-19.28*	3.59647	5.05405e-07
Triglycerides (mmol/L)	1018	1.87766	1.51259	36	1.15028	0.387567	106	1.86878	1.17286	876	1.90863	1.57016	-0.72*	0.29082	0.0409554	-0.76*	0.256376	0.00950623	-0.0398467	0.155037	1
Cholesterol (mmol/L)	1009	4.95794	1.0923	34	5.17559	0.742005	105	5.14671	1.18071	870	4.92666	1.09045	0.0288816	0.215191	1	0.248933	0.19065	0.57585	0.220051	0.112668	0.153253
HDL Cholesterol (mmol/L)	955	1.19106	0.324936	37	1.54568	0.443255	105	1.25514	0.368004	813	1.16665	0.301884	0.29*	0.060444	5.34827e-06	0.38*	0.0531456	5.8757e-12	.09*	0.0327858	0.0212253
LDL Cholesterol (mmol/L)	891	3.11009	0.921061	37	3.12351	0.814133	97	3.28928	0.995159	757	3.08647	0.914722	-0.165765	0.177755	1	0.0370459	0.154888	1	0.202811	0.0992089	0.123661
HbA1c (%)	1520	6.24841	1.15026	83	5.65	0.808855	178	6.14051	1.07425	1259	6.30312	1.16804	-0.49*	0.151627	0.00372845	-0.65*	0.129279	1.47038e-06	-0.162616	0.0913503	0.225761
HOMA-IR	1331	7.42916	8.77839	76	2.00434	3.4564	156	3.51622	4.09851	1099	8.35974	9.22366	-1.51188	1.195	0.618096	-6.36*	1.01322	1.43959e-09	-4.84*	0.730891	1.49127e-10
oGTT2h (mmol/L)	66	7.0997	2.92552	24	6.21833	0.862376	15	8.12933	4.4382	27	7.31111	2.95928	-1.911	0.946122	0.142978	-1.09278	0.806424	0.540683	0.818222	0.925685	1
FPG (mmol/L)	1403	6.53857	2.65226	76	5.86058	1.35211	166	6.22693	2.57855	1161	6.62751	2.71775	-0.366349	0.366474	0.952945	-0.77*	0.313298	0.0434703	-0.400583	0.219564	0.204893
FPI (pmol/L)	1461	172.158	166.488	83	45.5518	69.7794	173	85.4646	87.2272	1205	193.325	171.93	-39.9128	21.3561	0.185505	-147.77*	18.1505	2.48775e-15	-107.86*	13.0039	7.35496e-16
ASAT (µkat/L)	1105	0.541304	0.334363	80	0.453417	0.201943	146	0.550678	0.427067	879	0.547746	0.325616	-0.0972608	0.0464267	0.109214	-0.09*	0.0389767	0.0470275	0.00293214	0.0298281	1
ALAT (µkat/L)	1420	0.701528	0.523251	81	0.408231	0.229799	166	0.688852	0.564784	1173	0.723575	0.525858	-0.28*	0.0702746	0.00020559	-0.32*	0.0595667	4.15717e-07	-0.0347232	0.0429965	1
gGT (µkat/L)	1547	0.828326	1.0298	83	0.914419	1.08523	183	0.89376	1.75385	1281	0.813399	0.875641	0.0206589	0.136298	1	0.10102	0.116656	1	0.0803606	0.0813922	0.970913
Albumin (g/dL)	821	4.54208	2.83045	21	5.93667	8.77421	97	4.76918	3.28943	703	4.46909	2.36948	1.16749	0.679495	0.25843	1.46758	0.625206	0.0574348	0.300086	0.305789	0.980134
Thrombocytes (×10⁹/L)	1287	263.977	71.4337	25	253.48	94.8179	138	260.493	77.9956	1124	264.638	70.0341	-7.01275	15.5333	1	-11.1579	14.4506	1	-4.14515	6.44593	1
Leucocytes (×10⁹/L)	1517	8.17294	2.50015	82	7.26159	2.46907	175	7.76257	2.29449	1260	8.28925	2.51313	-0.500986	0.332775	0.397227	-1.03*	0.283396	0.000891353	-0.53*	0.2006	0.0262185
Erythrocytes (×10¹²/L)	1292	4.83941	0.553926	26	4.97308	2.09601	140	4.81107	0.500717	1126	4.83985	0.472219	0.162005	0.118297	0.513267	0.133228	0.109886	0.676722	-0.0287776	0.0496427	1
CrP (mg/L)	1504	11.3866	14.18	78	10.7618	15.1067	170	7.92706	10.2213	1256	11.8936	14.5201	2.83474	1.93285	0.428074	-1.13183	1.64922	1	-3.97*	1.15501	0.00183121
IL-6 (ng/L)	94	5.14191	6.87478	33	1.54333	1.72639	21	8.7481	7.52343	40	6.2175	7.87936	-7.20*	1.76758	0.000293556	-4.67*	1.4891	0.00685862	2.5306	1.70637	0.424568
Creatinine (µmol/L)	1512	77.5874	32.2887	78	82.1659	33.1219	170	74.6994	21.5966	1264	77.6933	33.3999	7.46649	4.41438	0.2729	4.47264	3.76592	0.70546	-2.99385	2.63689	0.7692
TSH (mU/L)	1240	1.75851	1.28931	76	1.7317	2.11894	145	1.58083	0.982756	1019	1.78579	1.24519	0.150863	0.182492	1	-0.0540897	0.153233	1	-0.204953	0.114379	0.22019
fT3 (ng/L)	681	4.78072	0.860862	51	4.59078	0.935234	97	4.7432	0.678429	533	4.80572	0.881843	-0.152412	0.148777	0.917992	-0.214938	0.126076	0.266055	-0.0625265	0.0949503	1
fT4 (ng/L)	693	16.4827	3.51686	52	16.8779	2.67308	97	15.9454	3.22678	544	16.5408	3.63047	0.932524	0.603981	0.369169	0.337094	0.510082	1	-0.59543	0.387313	0.374009
Resistin (ng/mL)	684	6.15523	5.48745	15	5.50345	2.43759	74	4.87601	1.99801	595	6.33076	5.80928	0.627431	1.55059	1	-0.82731	1.43161	1	-1.45474	0.674996	0.0944914
Omentin-1 (ng/mL)	683	295.915	162.859	15	274.544	122.021	74	323.962	171.822	594	292.961	162.478	-49.4186	46.0932	0.852106	-18.417	42.5572	1	31.0015	20.067	0.368506
Leptin (ng/mL)	1348	41.7348	20.7291	76	10.6466	11.1452	148	31.3958	17.7026	1124	45.1982	19.3542	-20.75*	2.6549	3.29315e-14	-34.55*	2.22979	1.77127e-49	-13.80*	1.6451	3.64196e-16
Cortisol (nmol/L)	1239	322.272	175.464	62	355.884	194.182	138	344.941	191.43	1039	317.255	171.773	10.9433	26.7894	1	38.6287	22.9073	0.275968	27.6854	15.8754	0.244265
Adiponectin (µg/mL)	1316	7.81115	8.09838	72	13.1212	8.71355	157	11.2254	9.16987	1087	6.96629	7.62243	1.8959	1.1221	0.274026	6.15*	0.95938	5.86219e-10	4.26*	0.673094	1.02269e-09

## Sheet: Supplemental Table 3
Clinical characteristics of LOBB participants with genome-wide promoter DNA methylation data in adipose tissue
	Total			Non-obese (BMI < 30 kg/m²)			Obese (BMI 30 - 40 kg/m²)			T-test for equality of means (non-obese vs. obese; equal variances assumed)
	N	Mean	Std. Deviation	N	Mean	Std. Deviation	N	Mean	Std. Deviation	Two-Sided p	Mean Difference	Std. Error Difference
Sex (female/male)	77 (44/33)			41 (23/18)			36 (21/15)
Age (years)	77	59.8364	10.3465	41	62.6037	8.91621	36	56.6848	11.0639	0.0112938	5.9189	2.27859
Weight (kg)	77	87.6701	32.8438	41	66.4146	11.8764	36	111.878	32.3907	2.30289e-12	-45.4631	5.42828
BMI (kg/m²)	77	31.1363	11.4575	41	23.1991	2.21912	36	40.176	11.026	8.82272e-15	-16.9769	1.75975
Body fat percentage (%)	54	31.4463	12.7317	27	22.663	6.9786	27	40.2296	11.0226	5.00854e-09	-17.5667	2.5107
Waist circumference (cm)	68	96.9066	24.4882	40	82.8487	18.3288	28	116.989	17.082	6.79715e-11	-34.1405	4.39318
Hip circumference (cm)	68	100.456	17.2682	40	90.55	11.9935	28	114.607	13.3842	7.10838e-11	-24.0571	3.09999
WHR	68	0.958289	0.144681	40	0.908906	0.119734	28	1.02884	0.149872	0.000498567	-0.119931	0.0327448
Visceral fat amount (AU)	69	141.72	125.678	41	76.1244	79.6387	28	237.771	119.509	4.23626e-09	-161.647	23.9483
Subcutaneous fat amount (AU)	69	364.478	411.143	41	120.432	217.704	28	721.832	364.198	2.17304e-12	-601.4	70.0956
Fasting plasma glucose (mmol/L)	77	5.98442	1.48434	41	5.54317	0.919381	36	6.48694	1.82493	0.00464454	-0.943774	0.323413
Fasting plasma insulin (pmol/L)	64	75.0187	135.597	37	20.873	52.643	27	149.219	175.572	8.51891e-05	-128.346	30.5161
HbA1c (%)	74	5.79189	0.775614	41	5.45366	0.528724	33	6.21212	0.833201	9.64953e-06	-0.758463	0.159278
Cholesterol (mmol/L)	44	5.09	0.995074	26	5.32923	0.945084	18	4.74444	0.988476	0.0541981	0.584786	0.295241
HDL Cholesterol (mmol/L)	57	1.33614	0.422373	32	1.46719	0.476142	25	1.1684	0.266875	0.00687804	0.298787	0.10639
LDL Cholesterol (mmol/L)	58	3.3119	1.22918	33	3.20303	1.0798	25	3.4556	1.41277	0.443237	-0.25257	0.327074
Triglycerides (mmol/L)	47	1.43894	0.790292	28	1.33821	0.717759	19	1.58737	0.885606	0.293828	-0.249154	0.234572
Free fatty acids (mmol/L)	46	0.291304	0.264513	29	0.277241	0.270395	17	0.315294	0.260507	0.642911	-0.0380527	0.0815097
Leucocytes (×10⁹/L)	73	7.45288	2.47078	39	6.84769	2.32971	34	8.14706	2.47794	0.023935	-1.29937	0.56306
TSH (mU/L)	60	1.57223	1.49172	33	1.32585	1.55937	27	1.87337	1.37315	0.159005	-0.547522	0.383747
Leptin (ng/mL)	56	19.5768	16.7873	28	10.1143	11.6151	28	29.0393	15.9199	4.79765e-06	-18.925	3.72421
Adiponectin (µg/mL)	54	9.96852	5.62548	26	13.1115	5.92934	28	7.05	3.34979	2.17184e-05	6.06154	1.29843
IL-6 (ng/L)	59	4.16508	4.36692	31	2.11226	2.92329	28	6.43786	4.61246	5.78003e-05	-4.3256	0.995347

## Sheet: Supplemental Table 4
Clinical characteristics of LOBB participants undergoing bariatric surgery
	Pre-surgery			Post-surgery			Wilcoxon signed-rank test for paired measurements (pre vs. post surgery)
	N	Mean	Std. Deviation	N	Mean	Std. Deviation	Mean Difference	Std. Error	Sig.
Sex (female/male)	6/3			6/3
Age (years)	9	48.84	13.34	9	51.87	13.31	-3.03141	6.28024
BMI (kg/m2)	9	56.12	9.33	9	38.81	5.6	17.3075	3.62704	0.0039
body fat percentage (%)	9	48.48	8.85	8	39.38	17.17	9.10944	6.5075	0.08
CRP (μg/mL)	9	9.41	6.03	8	3.48	3.86	5.92889	2.49477	0.004
HbA1c (%)	9	5.82	0.88	8	5.68	0.77	0.13875	0.40365	0.2
FPG (mmol/L)	9	6.15	0.83	9	5.97	1.41	0.172222	0.54375	0.57
FPI (pmol/L)	9	218.49	116.98	7	160.62	137.73	57.8657	63.6447	0.69
HOMA-IR	9	8.68	5.43	6	6.31	6.43	2.37754	3.07478	1
Triglycerides mmol/L)	9	1.79	0.7	6	1.18	0.6	0.60667	0.34963	0.22
Cholesterol (mmol/L)	9	4.53	0.67	6	4.03	0.61	0.497778	0.340517	0.06
LDL Cholesterol (mmol/L)	9	3	0.55	6	2.56	0.55	0.44167	0.29095	0.06
HDL Cholesterol (mmol/L)	9	0.93	0.16	6	1.23	0.18	-0.29889	0.08993	0.03
ALAT (μkat/L)	9	0.8	0.51	9	0.46	0.38	0.33333	0.2118	0.07
ASAT (μkat/L)	9	0.59	0.19	9	0.48	0.2	0.11667	0.09168	0.3
gGT (μkat/L)	9	0.58	0.21	9	0.49	0.67	0.09111	0.2349	0.13

## Sheet: Supplemental Table 5
Clinical characteristics of adult participants included in the blood DNA methylation validation analyses
				BMI Groups									Anova Test for equality of means
	Total			Non-obese (BMI < 30 kg/m²)			Obese (BMI 30 - 40 kg/m²)			Severe Obese (BMI > 40 kg/m²)			Non-obese vs obese			Non-obese vs Severe Obese			Obese vs Severe Obese
	N	Mean	Std. Deviation	N	Mean	Std. Deviation	N	Mean	Std. Deviation	N	Mean	Std. Deviation	Mean Difference	Std. Error	Sig.	Mean Difference	Std. Error	Sig.	Mean Difference	Std. Error	Sig.
N (Gender: female/male)	150 (87/63)			50 (30/20)			50 (32/18)			50 (25/25)
Age (years)	150	49.6015	11.9484	50	49.4085	14.183	50	51.368	10.7522	50	48.028	10.5644	-1.95953	2.3899	1	1.38047	2.3899	1	3.34	2.3899	0.493065
BMI (kg/m²)	150	37.5234	9.88774	50	27.0107	2.46742	50	36.377	2.36217	50	49.1826	5.72729	-9.36*	0.770021	1.63017e-23	-22.17*	0.770021	7.94506e-62	-12.81*	0.770021	4.02984e-35
Weight (kg)	150	111.666	34.0978	50	78468	9.70435	50	106.518	14.0663	50	150.012	24.3172	-28.05*	3.43193	3.82858e-13	-71.54*	3.43193	2.8573e-45	-43.50*	3.43193	7.28716e-25
Body fat percentage (%)	140	39.4583	11.5489	41	30.8897	14.804	49	39.9633	6.37942	50	45.9896	7.3733	-9.07*	2.09199	8.33248e-05	-15.10*	2.08244	8.26909e-11	-6.03*	1.98684	0.00868799
Waist circumference (cm)	96	118.24	27.2468	42	102.286	19.1722	26	117.5	7.06116	28	142.858	31.3497	-15.21*	5.35663	0.0166115	-40.57*	5.23713	3.4216e-11	-25.36*	5.84628	0.000109624
Hip circumference (cm)	114	120.535	21.7602	46	107.63	17.5428	37	116.351	12.2661	31	144.677	16.1913	-8.72*	3.45241	0.0388384	-37.05*	3.63286	3.75721e-17	-28.33*	3.80659	6.79488e-11
WHR	78	0.978898	0.123047	41	0.931892	0.115689	20	1.0408	0.110378	17	1.01944	0.11286	-0.11*	0.0310282	0.00228509	-0.09*	0.0328168	0.0280576	0.0213637	0.0375284	1
Maximal adipocyte diameter in OVAT (µm)	22	224.404	85.4762	6	173.547	46.2661	3	210.933	14.0976	13	250.985	98.7765	-37.3867	58.0793	1	-77.4379	40.5383	0.213943	-40.0513	52.6095	1
Mean adipocyte diameter in OVAT (µm)	22	120.994	25.2528	6	105.883	29.3471	3	118.5	8.50823	13	128.543	23.8245	-12.6167	17.2156	1	-22.6597	12.0162	0.224129	-10.0431	15.5942	1
Maximal adipocyte diameter in SAT (µm)	22	252.7	163.317	6	195.483	13.1122	3	200.367	6.46632	13	291.185	206.572	-4.88333	116.19	1	-95.7013	81.0987	0.757622	-90.8179	105.248	1
Mean adipocyte diameter in SAT (µm)	22	124.72	15.1217	6	116.04	11.0005	3	113.77	13.6969	13	131.254	14.3032	2.27	9.50797	1	-15.2138	6.6364	0.100391	-17.4838	8.61252	0.169771
Triglycerides (mmol/L)	113	1.81664	1.35592	38	1.38316	0.945287	39	2.18923	1.40342	36	1.87056	1.56159	-0.81*	0.302129	0.0263528	-0.487398	0.308279	0.350227	0.318675	0.30635	0.901538
Cholesterol (mmol/L)	113	4.93487	1.21877	38	4.97605	1.03942	39	5.08	1.45875	36	4.73417	1.11088	-0.103947	0.278346	1	0.241886	0.284012	1	0.345833	0.282235	0.669196
HDL Cholesterol (mmol/L)	113	1.35336	0.40588	38	1.57316	0.477313	39	1.27513	0.354266	36	1.20611	0.26169	0.30*	0.0858275	0.00221512	0.37*	0.0875746	0.000168798	0.0690171	0.0870267	1
LDL Cholesterol (mmol/L)	103	2.97359	1.01682	38	2.91263	0.851598	33	3.15152	1.25475	32	2.8625	0.927435	-0.238884	0.242517	0.98098	0.0501316	0.244537	1	0.289015	0.252864	0.767345
HbA1c (%)	144	6.24583	1.32432	48	5.68104	0.883044	48	6.46229	1.25035	48	6.59417	1.57968	-0.78*	0.259233	0.00918247	-0.91*	0.259233	0.00173009	-0.131875	0.259233	1
HOMA-IR	127	4.95385	6.1376	38	3.70025	7.34992	46	4.85957	5.47468	43	6.16256	5.51179	-1.15932	1.33858	1	-2.46231	1.35954	0.217618	-1.30299	1.29526	0.949164
FPG (mmol/L)	134	6.42112	2.41553	43	5.92977	1.45366	46	6.88609	3.4098	45	6.41533	1.80745	-0.95632	0.509472	0.188194	-0.485566	0.5122	1	0.470754	0.503586	1
FPI (pmol/L)	145	115.524	138.575	48	90.4131	177.488	50	108.349	94.9293	47	148.801	128.382	-17.9361	27.7625	1	-58.3875	28.1931	0.120511	-40.4514	27.9127	0.448451
ASAT (µkat/L)	123	0.546748	0.304242	48	0.461042	0.134722	39	0.565385	0.33386	36	0.640833	0.397106	-0.104343	0.064096	0.318495	-0.18*	0.0655529	0.0210835	-0.0754487	0.0687181	0.823279
ALAT (µkat/L)	142	0.635423	0.43887	49	0.451837	0.218381	47	0.630851	0.410354	46	0.835652	0.550267	-0.179014	0.0842357	0.106026	-0.38*	0.0847018	3.75401e-05	-0.204801	0.0855699	0.0540886
gGT (µkat/L)	148	0.686988	0.672668	48	0.534792	0.560478	50	0.6708	0.634681	50	0.849284	0.776836	-0.136008	0.134326	0.938923	-0.314492	0.134326	0.0617417	-0.178484	0.132948	0.54459
Albumin (g/dL)	103	15.5071	18.2652	37	35.217	17.9412	39	4.49692	0.396359	27	4.40074	0.339592	30.72*	2.4714	1.5789e-21	30.82*	2.7257	4.17263e-19	0.0961823	2.69605	1
Thrombocytes (×10⁹/L)	128	246.594	72.8285	44	249.068	69.8198	44	235.5	85.5381	40	256.075	59.9335	13.5682	15.5426	1	-7.00682	15.9265	1	-20.575	15.9265	0.596351
Leucocytes (×10⁹/L)	145	7.41386	2.23465	50	6.914	1.94905	47	7.90553	2.87465	48	7.45312	1.65602	-0.991532	0.449521	0.087027	-0.539125	0.447101	0.689672	0.452407	0.454036	0.962235
Erythrocytes (×10¹²/L)	128	4.84867	0.461431	44	4.70614	0.431909	44	4.9375	0.437589	40	4.90775	0.491066	-0.231364	0.0965966	0.0542919	-0.201614	0.098982	0.131324	0.02975	0.098982	1
CrP (mg/L)	128	6.49727	8.76913	33	5.52667	8.42952	47	5.53681	10.0971	48	8.105	7.4433	-0.0101418	1.98693	1	-2.57833	1.97838	0.584648	-2.56819	1.7953	0.465197
Creatinine (µmol/L)	145	73.2366	18.2009	50	73.34	19.2911	47	72.3106	18.4831	48	74.0354	17.0618	1.02936	3.72097	1	-0.695417	3.70094	1	-1.72478	3.75835	1
TSH (mU/L)	132	1.71105	1.75247	49	1.90916	2.5164	44	1.62277	1.02424	39	1.56174	1.14852	0.286391	0.36535	1	0.34742	0.377488	1	0.0610291	0.386876	1
fT3 (ng/L)	96	4.77354	0.868764	38	4.75816	1.01746	30	4.621	0.600657	28	4.95786	0.88772	0.137158	0.211955	1	-0.199699	0.216144	1	-0.336857	0.228042	0.429026
fT4 (ng/L)	98	16.4574	3.09719	39	17.0397	3.19813	30	15.0653	2.54823	29	17.1145	3.10312	1.97*	0.724951	0.0230618	-0.0747392	0.731981	1	-2.05*	0.777397	0.0294033
Resistin (ng/mL)	83	5.03583	2.14502	7	4.2111	2.28407	40	4.50709	1.66832	36	5.78367	2.39859	-0.295997	0.846131	1	-1.57258	0.853104	0.20694	-1.28*	0.474453	0.026039
Omentin-1 (ng/mL)	83	311.177	176.908	7	247.774	109.726	40	335.909	183.272	36	296.026	179.145	-88.135	72.505	0.683169	-48.2524	73.1024	1	39.8826	40.6559	0.988681
Leptin (ng/mL)	111	31.1697	19.9485	18	9.48278	6.40069	46	29.9807	19.2596	47	40.639	17.2199	-20.50*	4.71242	9.30304e-05	-31.16*	4.6983	4.07891e-09	-10.66*	3.51546	0.00912981
Cortisol (nmol/L)	129	314.15	165.069	46	321.504	153.434	43	335.177	186.392	40	283.087	152.674	-13.6724	34.9859	1	38.4168	35.6575	0.850101	52.0892	36.2314	0.459011
Adiponectin (µg/mL)	103	10.2389	9.29608	14	13.3143	8.69791	46	11.1383	9.74871	43	8.27558	8.75458	2.17602	2.81067	1	5.0387	2.83345	0.235185	2.86268	1.95325	0.437687

## Sheet: Supplemental Table 6
Phenotypic characteristics of LIFE Child participants with blood DNA methylation validation of EIF5A and TGIF1
					BMI Groups									Anova Test for equality of means
		Total			(Subsequent)* Underweight			(Subsequent)* Normalweight			(Subsequent)* Overweight/ Obese			Underweight vs normalweight			Underweight vs Overweight			Normalweight vs Overweight
		N	Mean	Std. Deviation	N	Mean	Std. Deviation	N	Mean	Std. Deviation	N	Mean	Std. Deviation	Mean Difference	Std. Error	Sig.	Mean Difference	Std. Error	Sig.	Mean Difference	Std. Error	Sig.
T0	Gender (N: female/male)	75 (36/39)			19 (9/10)			39 (17/22)			17 (10/7)
	Age (years)	75	8.60613	2.67224	19	8.75158	2.43772	39	8.58615	2.94492	17	8.48941	2.38818	0.16543	0.75747	1000	0.26217	0.90388	1000	0.09674	0.78686	1000
	Weight SDS	75	-0.035586	0.794905	19	-0.616612	0.728912	39	-0.011005	0.715364	17	0.557405	0.577337	-0.61*	0.193223	0.007	-1.17*	0.23057	<.001	-0.57*	0.20072	0.018
	BMI SDS	75	-0.071268	0.734956	19	-0.720431	0.445431	39	-0.0660884	0.649285	17	0.642385	0.481844	-0.65*	0.159174	<.001	-1.36*	0.18994	<.001	-0.71*	0.16535	<.001
	BIA fat mass (kg)	10	3.80629	1.62386	6	3.47656	1.42953	2	5.64555	1.47459	2	2.95621	1.57376	-2.16898	1.19	0.333394	0.520355	1.19	1	2.68934	1.45744	0.322544
	Waist circumference SDS	39	-0.209799	0.763564	10	-0.575747	0.427283	22	-0.261086	0.831619	7	0.474169	0.468483	-0.31466	0.265782	0.733	-1.05*	0.343429	0.013	-0.735256	0.302413	0.06
	Hip circumference SDS	39	-0.165512	0.753221	10	-0.478276	0.724728	22	-0.227262	0.741571	7	0.475366	0.473682	-0.251014	0.266832	1000	-0.95*	0.344786	0.027	-0.702628	0.303608	0.079
	WHR	75	0.843321	0.0607657	19	0.831352	0.0674202	39	0.851302	0.057733	17	0.838386	0.0608	-0.0199498	0.0170569	0.738	-0.00703376	0.0203538	1000	0.012916	0.0177187	1000
	HbA1c (%)	68	5.03074	0.281522	14	5.05857	0.268582	38	5.03184	0.270813	16	5.00375	0.33027	0.02673	0.08917	1000	0.05482	0.10438	1000	0.02809	0.085	1000
	Plasma Glucose (mmol/L)	72	4.52528	0.443469	17	4.60765	0.497362	38	4.49526	0.474727	17	4.51	0.30753	0.11238	0.13054	1000	0.09765	0.15345	1000	-0.01474	0.13054	1000
	Plasma Insulin (pmol/L)	25	46.2504	60.1149	8	64.4	102.895	10	39.856	22.4941	7	34.6429	26.0737	24.544	29.0903	1	29.7571	31.7401	1	5.21314	30.2226	1
	Cholesterol (mmol/L)	68	4.33294	0.74741	14	4.24143	0.772786	38	4.38947	0.784367	16	4.27875	0.664067	-0.14805	0.23633	1000	-0.03732	0.27664	1000	0.11072	0.22528	1000
	HDL Cholesterol (mmol/L)	73	1.7264	0.48822	18	1.7617	0.49666	38	1.6824	0.53554	17	1.7876	0.37053	0.0792982	0.141016	0.840472	-0.0259804	0.166677	0.986697	-0.105279	0.143803	0.745333
	LDL Cholesterol (mmol/L)	67	2.46552	0.641179	14	2.39071	0.635434	37	2.51595	0.694688	16	2.41438	0.535201	-0.12523	0.2035	1000	-0.02366	0.23734	1000	0.10157	0.19405	1000
	Leucocytes (×10⁹/L)	72	6.26319	1.69231	18	6.35556	2.37765	37	6.18054	1.53052	17	6.34529	1.18278	0.17502	0.49269	1000	0.01026	0.57983	1000	-0.16475	0.50234	1000
	BMI of mother (kg/m²)	34	26.1471	5.48349	15	24.6667	4.23703	13	25.5385	4.52061	6	31.1667	7.83369	-0.871795	1.92906	1	-6.50*	2.45908	0.038287	-5.62821	2.51255	0.0971928
T1	Gender (N: female/male)	75 (36/39)			19 (9/10)			39 (17/22)			17 (10/7)
	Age (years)	75	16.4405	1.78334	19	16.6037	1.69129	39	16.4831	2.01006	17	16.1606	1.33259	0.120607	0.503757	1	0.443096	0.601127	1	0.322489	0.523303	1
	Age difference T0-T1 (years)	75	7.8344	3.20276	19	7.85211	2.32759	39	7.89692	3.72386	17	7.67118	2.8938	-0.0448178	0.908037	1	0.180929	1.08355	1	0.225747	0.94327	1
	Weight SDS	75	-0.0299687	1.24699	19	-1.41379	0.686258	39	-0.00168221	0.854859	17	1.45176	0.563607	-1.41*	0.211967	1.38467e-08	-2.87*	0.252937	3.48356e-17	-1.45*	0.220191	1.79026e-08
	BMI SDS	75	-0.0565383	1.24671	19	-1.60346	0.203216	39	-0.0233581	0.745591	17	1.59625	0.274051	-1.58*	0.158364	9.73958e-15	-3.20*	0.188974	2.45495e-26	-1.62*	0.164509	1.70656e-14
	BIA fat mass (kg)	20	12.9141	6.97758	0	0	0	16	10.459	5.37217	4	22.7347	1.81868	0	0	0	0	0	0	-0.88*	0.324433	0.0399904
	Waist circumference SDS	31	-0.277177	0.816546	7	-1.13576	0.411883	18	-0.32651	0.550919	6	0.87251	0.371526	-0.81*	0.220604	0.00304414	-2.01*	0.275534	1.85468e-07	-1.20*	0.233465	5.74042e-05
	Hip circumference SDS	31	-0.259291	0.740874	7	-0.930117	0.465745	18	-0.314145	0.582122	6	0.687903	0.40431	-0.62*	0.236296	0.0434542	-1.62*	0.295134	2.22998e-05	-1.00*	0.250072	0.00123707
	WHR	75	0.783466	0.053426	19	0.751442	0.0432361	39	0.784435	0.0433407	17	0.817034	0.0649592	-0.0329932	0.0136958	0.0556686	-0.07*	0.0163431	0.000434688	-0.0325986	0.0142272	0.0746272
	HbA1c (%)	29	5.23172	0.240402	3	5.24333	0.051316	17	5.21941	0.284879	9	5.25111	0.196242	0.0239216	0.155921	1	-0.00777778	0.165991	1	-0.0316993	0.10264	1
	Plasma Glucose (mmol/L)	74	4.84432	0.361534	19	4.82789	0.358757	38	4.86526	0.396333	17	4.81588	0.293408	-0.0373684	0.102811	1	0.0120124	0.122158	1	0.0493808	0.106767	1
	Plasma Insulin (pmol/L)	28	67.2571	29.8791	3	28.5333	7.56395	17	61.4882	20.5903	8	94.0375	30.2489	-32.9549	14.4454	0.0939362	-65.50*	15.6168	0.000900768	-32.55*	9.89011	0.00890961
	Cholesterol (mmol/L)	71	3.8838	0.749528	18	3.775	0.66501	36	3.87333	0.801616	17	4.02118	0.740733	-0.0983333	0.218023	1	-0.246176	0.255426	1	-0.147843	0.222256	1
	HDL Cholesterol (mmol/L)	71	1.4537	0.36973	18	1.4494	0.36831	36	1.4569	0.3768	17	1.4512	0.37856	-0.0075	0.108286	0.997359	-0.00173203	0.126863	0.999897	0.00576797	0.110388	0.998496
	LDL Cholesterol (mmol/L)	16	2.225	0.651767	1	1.78	0	11	2.01909	0.5411	4	2.9025	0.560855	0	0	0	0	0	0	-0.88*	0.318633	0.0158418
	Leucocytes (×10⁹/L)	73	5.71233	1.23502	18	5.29444	0.85024	38	5.66579	1.19011	17	6.25882	1.51701	-0.371345	0.344576	0.854619	-0.964379	0.407279	0.0619749	-0.593034	0.351385	0.287759

## Sheet: Supplemental Table 7
Clinical characteristics of the Leipzig Adipose Tissue Childhood cohort with genome-wide DNA methylation in subcutaneous adipose tissue
	Total			Non-obese			Obese			T-test for equality of means (lean vs. obese; equal variances assumed)
	N	Mean	Std. Deviation	N	Mean	Std. Deviation	N	Mean	Std. Deviation	Two-Sided p	Mean Difference	Std. Error Difference
Gender (female/male)	88/131			52/90			36/41
age (years)	219	10.063	5.32851	142	8.59507	5.48019	77	12.7701	3.77806	1.01835e-08	-4.17506	0.700702
weight SDS	218	0.766417	1.54536	142	-0.197092	1.10967	77	2.37622	0.766856	2.48382e-45	-2.57331	0.141953
BMI SDS	218	0.832922	1.47808	141	-0.0729858	0.945534	77	2.49179	0.529523	5.29496e-57	-2.56478	0.116689
waist circumference SDS	88	1.20481	1.17097	43	0.226209	0.836188	45	2.13991	0.46215	1.05857e-22	-1.9137	0.143175
hip circumference SDS	88	0.662841	1.68967	43	-0.649814	1.38386	45	1.91716	0.723962	4.98871e-18	-2.56697	0.233942
WHR SDS	88	1.57986	1.39454	43	1.11516	1.50753	45	2.02391	1.12395	0.0018349	-0.908748	0.282612
Serum glucose (mmol/L)	176	4.66983	0.665332	109	4.61385	0.716036	67	4.7609	0.566718	0.155127	-0.147042	0.102981
Serum insulin (pmol/L)	170	82.2153	84.0041	104	47.7529	37.3051	66	136.52	106.054	5.60815e-13	-88.7668	11.3539
adipocyte diameter (µm)	61	119.331	18.3337	27	111.632	16.9695	34	125.445	17.2409	0.00272114	-13.8125	4.41361
adipose number of macrophages (n)	172	8.9186	11.1939	110	6.55455	7.32043	62	13.1129	15.0846	0.000177165	-6.55836	1.71047
adipose number of crownlike structures (n)	172	0.494186	1.17228	110	0.136364	0.394394	62	1.12903	1.71286	2.82544e-08	-0.992669	0.170486

## Sheet: Supplemental Table 8
Candidate genes identified through the multi-step selection process
SAT – Promoter	SAT – Gene body	OVAT – Promoter	OVAT – Gene body	Regulation in individuals without obesity
Hydroxysteroid 11-beta dehydrogenase 1-like (HSD11B1L)	Wingless-type MMTV integration site family member 7B (WNT7B)	N-myc downstream regulated gene 2 (NDRG2)	Guanine nucleotide-binding protein G(i) subunit alpha-2 (GNAI2)	methylation ↓ / expression ↑
Chromosome 15 open reading frame 40 (C15orf40)	Uncharacterized LOC145783	Protein phosphatase 2 catalytic subunit alpha (PPP2CA)	Eukaryotic translation initiation factor 5A (EIF5A)
Sulfotransferase family 4A member 1 (SULT4A1)	SH3 and multiple ankyrin repeat domains 1 (SHANK1)	Ubiquitin-conjugating enzyme E2 D4 (UBE2D4)	MAS-related G protein-coupled receptor member F (MRGPRF)
Casein kinase 1 delta (CSNK1D)	Empty spiracles homeobox 2 opposite strand RNA (EMX2OS)	Lactate dehydrogenase A (LDHA)	TGFB-induced factor homeobox 1 (TGIF1)
Centrosomal protein 76 (CEP76)	Protocadherin gamma subfamily A member 8 (PCDHGA8)	Heat shock protein family A member 1A (HSPA1A)	Serine/threonine kinase 19 (STK19)
Doublesex and mab-3 related transcription factor 2 (DMRT2)	Peptidase inhibitor 16 (PI16)	Telomerase-associated protein 1 (TEP1)	Chromosome 3 open reading frame 22 (C3orf22)	methylation ↓ / expression ↓
Sestrin 3 (SESN3)	Tubulin beta class I (TUBB)	Tetratricopeptide repeat domain 22 (TTC22)	Cadherin 22 (CDH22)
Eukaryotic translation elongation factor 1 alpha 1 (EEF1A1)	—	Coiled-coil domain containing 140 (CCDC140)	SRC kinase signaling inhibitor 1 (SRCIN1)
Leucine-rich repeat and coiled-coil domain containing 1 (LRRCC1)	—	C1q and TNF-related protein 6 (C1QTNF6)	Protocadherin gamma subfamily B member 2 (PCDHGB2)
Heat shock protein family A member 1A (HSPA1A)	—	Endothelin-converting enzyme 2 (ECE2)	Protocadherin gamma subfamily B member 3 (PCDHGB3)
ADP-ribosyltransferase 3 (ART3)	Vesicle transport through interaction with t-SNAREs 1A (VTI1A)	—	RAS p21 protein activator 3 (RASA3)	methylation ↑ / expression ↑
Tumor protein p63 (TP63)	Caseinolytic peptidase B homolog (CLPB)	—	DnaJ heat shock protein family member B6 (DNAJB6)
—	FERM, ARH/RhoGEF and pleckstrin domain protein 1 (FARP1)	—	GDP-mannose 4,6-dehydratase (GMDS)
—	Leucine-rich repeat and calponin homology domain containing 3 (LRCH3)	—	Fas-associated factor 1 (FAF1)
—	Histone deacetylase 4 (HDAC4)	—	Staphylococcal nuclease domain containing 1 (SND1)
Polycomb group ring finger 3 (PCGF3)	FRY-like transcription coactivator (FRYL)	—	Dynein heavy chain domain containing 1 (DNHD1)	methylation ↑ / expression ↓
Zinc finger and BTB domain containing 20 (ZBTB20)	Inositol 1,4,5-trisphosphate receptor type 2 (ITPR2)	—	BTB domain containing 9 (BTBD9)
Sphingomyelin synthase 1 (SGMS1)	REV3-like DNA-directed polymerase zeta catalytic subunit (REV3L)	—	Uncharacterized LOC101929710
—	Dystonin (DST)	—	Zinc finger ZZ-type and EF-hand domain containing 1 (ZZEF1)
—	Protein tyrosine phosphatase receptor type G (PTPRG)	—	Long intergenic non-protein coding RNA 536 (LINC00536)

## Sheet: Supplemental Table 9
Associations between adipose tissue gene expression and clinical characteristics of Adults in the Leipzig Obesity BioBank
	mRNA expression levels
	Subcutaneous Adipose Tissue																		Visceral Adipose Tissue
	HDAC4			DST			ZBTB20			EIF5A			TGIF1			FAF1			HDAC4			DST			ZBTB20			EIF5A			TGIF1			FAF1
	Pearson Correlation	Sig. (2-tailed)	N	Pearson Correlation	Sig. (2-tailed)	N	Pearson Correlation	Sig. (2-tailed)	N	Pearson Correlation	Sig. (2-tailed)	N	Pearson Correlation	Sig. (2-tailed)	N	Pearson Correlation	Sig. (2-tailed)	N	Pearson Correlation	Sig. (2-tailed)	N	Pearson Correlation	Sig. (2-tailed)	N	Pearson Correlation	Sig. (2-tailed)	N	Pearson Correlation	Sig. (2-tailed)	N	Pearson Correlation	Sig. (2-tailed)	N	Pearson Correlation	Sig. (2-tailed)	N
Adiponectin (µg/mL)	0.0279473	0.311027	1316	-0.00114942	0.966772	1316	-0.00534918	0.846279	1316	-0.0377083	0.171588	1316	-0.0326454	0.236627	1316	0.00129172	0.962661	1316	0.0216587	0.432424	1316	-0.0504771	0.0671647	1316	-0.0349807	0.204738	1316	0.00574107	0.835174	1316	-0.064	0.0195645	1316	-0.0492478	0.0741097	1316
BMI (kg/m²)	0.073	0.00408601	1554	-0.148*	4.14901e-09	1554	-0.092	0.00028458	1554	-0.0143884	0.570866	1554	-0.038005	0.134257	1554	0.0321758	0.204904	1554	-0.061	0.0162993	1554	0.002716	0.914804	1554	0.054	0.0326575	1554	.077*	0.00226745	1554	0.0438415	0.0840405	1554	0.091	0.000340696	1554
Body fat percentage (%)	.102*	7.18753e-05	1500	-0.201*	4.06997e-15	1500	-.123*	1.86751e-06	1500	-0.0280768	0.277162	1500	-0.125*	1.1291e-06	1500	0.058	0.0244229	1500	-0.118*	4.9739e-06	1500	0.0479509	0.0633608	1500	0.103*	6.20065e-05	1500	.129*	5.62963e-07	1500	0.0223928	0.386131	1500	0.096	0.000206107	1500
C-Peptid (ng/mL)	-0.166629	0.23306	53	0.288	0.0364976	53	0.25127	0.0695408	53	0.0792506	0.572697	53	0.197554	0.156209	53	0.0607354	0.66573	53	0.331	0.0155793	53	-0.297	0.0305272	53	-0.32	0.0195538	53	-0.12588	0.369105	53	-0.0804556	0.566855	53	-0.197838	0.155602	53
Cholesterol (mmol/L)	-0.109	0.000525498	1009	0.108	0.000562915	1009	0.102	0.00122795	1009	0.0537736	0.0877806	1009	-0.110*	0.000470266	1009	-0.0214043	0.497052	1009	0.0196939	0.532064	1009	0.017152	0.586308	1009	-0.00981743	0.755444	1009	-0.0168027	0.593957	1009	-0.0123165	0.695974	1009	-0.0366312	0.245021	1009
Cortisol (nmol/L)	-0.0444708	0.11769	1239	0.06	0.0360561	1239	0.0432974	0.127704	1239	0.0117128	0.680425	1239	0.0540964	0.0569576	1239	-0.0358241	0.207626	1239	.058*	0.0410071	1239	-0.028097	0.323058	1239	-0.076	0.00726922	1239	-0.0374539	0.187675	1239	-0.064	0.0239769	1239	-0.0233823	0.410892	1239
CrP (mg/L)	0.0458989	0.0751608	1504	-0.0399124	0.121818	1504	-0.057	0.0264716	1504	-0.0284577	0.270055	1504	-0.00772753	0.764604	1504	-0.066	0.0108153	1504	0.0456315	0.0768764	1504	-0.098	0.000142006	1504	-0.06	0.0208429	1504	0.00712393	0.782509	1504	-0.073	0.0043699	1504	-0.0374071	0.147058	1504
Fasting Plasma Glucose (mmol/L)	-0.00156396	0.953328	1403	-0.0467908	0.0797695	1403	-0.0195722	0.463847	1403	0.0159875	0.549611	1403	0.0250305	0.348825	1403	-0.0382472	0.152185	1403	0.0124341	0.641686	1403	-0.016746	0.530835	1403	-0.0234165	0.380791	1403	0.0273923	0.305221	1403	0.0264011	0.323061	1403	0.0446424	0.0946232	1403
Fasting Plasma Insulin (pmol/L)	0.00204695	0.93769	1461	-0.00845361	0.746807	1461	-0.0211162	0.41994	1461	0.024179	0.355727	1461	0.0177834	0.497005	1461	0.0335019	0.200613	1461	-0.06	0.0208437	1461	0.00718698	0.783718	1461	0.061	0.0188301	1461	0.0326979	0.211638	1461	0.00682172	0.794458	1461	0.0351516	0.179315	1461
HDLCholesterol (mmol/L)	-0.093	0.00399659	955	0.0561753	0.0827257	955	0.103	0.00136311	955	0.0265478	0.412514	955	0.0125058	0.699515	955	-0.0302496	0.350409	955	0.0477467	0.140367	955	-0.0465983	0.150172	955	-0.0264411	0.414395	955	-0.0429039	0.185259	955	-0.0382191	0.238012	955	-0.069	0.0321751	955
HOMA-IR	-0.0181961	0.507153	1331	-0.0199027	0.468146	1331	-0.0129976	0.635668	1331	0.0190108	0.488323	1331	0.0404148	0.140572	1331	-0.00723322	0.792054	1331	-0.0154727	0.572761	1331	-0.0136008	0.620069	1331	0.0156103	0.569349	1331	0.028112	0.305437	1331	0.00558693	0.838637	1331	0.0354644	0.195999	1331
HbA1c (%)	0.0278193	0.278404	1520	-0.0433255	0.0913075	1520	-0.0494489	0.0539218	1520	-0.0119896	0.640447	1520	-0.00238919	0.925847	1520	-0.0310698	0.226041	1520	0.0189975	0.45923	1520	-0.0335931	0.190537	1520	-0.0265696	0.300574	1520	0.00701046	0.784779	1520	0.0251611	0.326935	1520	0.0393688	0.124978	1520
Hip circumference (cm)	0.11	0.00320524	715	-.231*	4.43626e-10	715	-0.136	0.000267553	715	-0.010696	0.775252	715	-0.093	0.0128619	715	0.0581712	0.12017	715	-0.086	0.0217472	715	0.020181	0.590066	715	0.082	0.0292312	715	.117*	0.001751	715	0.0594402	0.112281	715	0.135	0.000298748	715
IL6 (ng/L)	0.253	0.0138172	94	-0.227	0.0277288	94	-0.241	0.019084	94	-0.142844	0.169612	94	-0.207	0.0458192	94	0.121142	0.244794	94	-0.0157979	0.879876	94	-0.071618	0.492743	94	-0.00234986	0.982067	94	0.126261	0.225271	94	0.00726847	0.944569	94	0.0321982	0.758024	94
LDL Cholesterol (mmol/L)	-0.083	0.0133942	891	0.116	0.000511244	891	0.091	0.00660258	891	0.071	0.0342192	891	0.0620159	0.0642654	891	-0.00146995	0.965051	891	-0.0109198	0.744799	891	0.0242121	0.47041	891	0.0208441	0.534348	891	0.0160805	0.631687	891	-0.00881163	0.792813	891	-0.0407999	0.223734	891
Leptin (ng/mL)	0.056	0.0401872	1348	-.123*	6.32857e-06	1348	-0.079	0.0037683	1348	0.0148829	0.585101	1348	-0.0221162	0.417167	1348	-0.00291209	0.914933	1348	-0.021049	0.440004	1348	-0.0330832	0.224801	1348	0.0214655	0.431007	1348	0.067	0.013335	1348	0.0339647	0.212683	1348	0.084	0.00192919	1348
Leucocytes (×10⁹/L)	0.078	0.00245347	1517	-0.0494472	0.0541675	1517	-0.077	0.00274801	1517	-0.0217343	0.397596	1517	-0.0134742	0.600006	1517	-0.00524983	0.838114	1517	0.0404746	0.115077	1517	-0.057	0.0255719	1517	-0.0350152	0.172854	1517	0.0216807	0.398761	1517	0.00287474	0.910922	1517	-0.0500835	0.0511401	1517
Omentin-1 (ng/mL)	-0.092	0.0165711	683	0.0394266	0.303528	683	0.0445327	0.245124	683	0.0464463	0.225409	683	-0.0650287	0.0894771	683	0.0407059	0.288094	683	-0.105	0.00620133	683	0.0703259	0.0662359	683	.158*	3.42269e-05	683	0.0323448	0.398681	683	0.00221261	0.953972	683	-0.076	0.0466222	683
Proinsulin (pmol/L)	-0.472	0.0198712	24	0.585	0.00269024	24	0.421	0.0404257	24	0.171993	0.421614	24	0.488	0.0155694	24	0.119308	0.578707	24	0.31958	0.12794	24	-0.234955	0.269093	24	-0.301738	0.151874	24	-0.377934	0.0686277	24	-0.0785036	0.715395	24	-0.068171	0.751617	24
Resistin (ng/mL)	0.037089	0.332764	684	0.0158877	0.6783	684	-0.0510239	0.182573	684	-0.0610094	0.110898	684	-0.0123973	0.746203	684	-0.0214	0.576351	684	0.00264559	0.944938	684	-0.0206601	0.589611	684	0.0245449	0.521617	684	-0.0130959	0.732433	684	-0.0568499	0.137465	684	-0.0362508	0.343813	684
Subcutaneous fat amount (cm²)	-0.0915754	0.413219	82	-0.0544313	0.627187	82	0.181141	0.103394	82	0.0300801	0.788495	82	0.125562	0.261008	82	0.130499	0.242573	82	-0.0685063	0.540838	82	0.0188838	0.866277	82	0.0619465	0.580353	82	0.0756868	0.499154	82	0.0908243	0.417077	82	-0.0958102	0.391859	82
Maximal adipocyte diameter in subcutaneous adipose tissue (µm)	-0.0772894	0.186312	294	-0.0248236	0.671648	294	0.0674419	0.249003	294	0.0293537	0.616177	294	-0.0328522	0.574764	294	0.0946792	0.105203	294	-0.0571479	0.328814	294	0.0512206	0.381528	294	0.0457676	0.434322	294	0.044778	0.444334	294	-0.139	0.016696	294	0.0157401	0.78812	294
Mean adipocyte diameter in subcutaneous adipose tissue (µm)	-0.0346821	0.553637	294	0.0574116	0.326583	294	0.0693539	0.235807	294	0.0557222	0.341043	294	-0.0156803	0.788905	294	-0.0542099	0.354328	294	0.0421187	0.471877	294	-0.0738644	0.206646	294	-0.0275971	0.637451	294	-0.00583912	0.920587	294	-0.141	0.0152152	294	-0.0626894	0.284001	294
Testosteron (ng/mL)	-0.0785069	0.215164	251	0.0439991	0.487724	251	0.069516	0.272567	251	0.0807385	0.202367	251	0.0339043	0.592914	251	0.0583343	0.357385	251	0.0882166	0.163512	251	-0.103956	0.100341	251	-0.118844	0.0600919	251	-0.0474434	0.45427	251	-0.0444914	0.482863	251	-0.107106	0.090402	251
Triglycerides (mmol/L)	0.00266194	0.932398	1018	-0.0152335	0.62734	1018	-0.0344678	0.271894	1018	-0.023847	0.447233	1018	0.0459765	0.142674	1018	0.000214551	0.994545	1018	-0.000801705	0.979618	1018	0.01563	0.618406	1018	0.0201597	0.520554	1018	0.0373105	0.234288	1018	-0.00546739	0.861685	1018	-0.0344178	0.272592	1018
Maximal adipocyte diameter in visceral adipose tissue (µm)	-0.034749	0.552872	294	-0.0319312	0.585538	294	0.0500019	0.392975	294	0.0287844	0.623039	294	-0.072562	0.214785	294	0.0347569	0.552782	294	-0.0713068	0.222844	294	0.0563985	0.335206	294	0.0258243	0.659227	294	0.0108399	0.853167	294	-0.126	0.0302888	294	-0.0127171	0.828105	294
Mean adipocyte diameter in visceral adipose tissue (µm)	-0.0448779	0.442536	295	0.0817887	0.161169	295	0.0993342	0.0885509	295	0.0605266	0.300149	295	-0.0212513	0.716235	295	-0.138	0.0175616	295	0.0745881	0.201449	295	-0.110983	0.0569109	295	-0.0037886	0.948337	295	0.00338665	0.953812	295	-.198*	0.000641158	295	-0.100438	0.0850495	295
Visceral fat amount (cm²)	-0.15331	0.169098	82	0.0106226	0.924539	82	0.143318	0.19896	82	0.181394	0.102904	82	0.129445	0.246431	82	0.127349	0.254228	82	-0.0310379	0.781925	82	-0.0794276	0.478121	82	0.0361055	0.747426	82	0.032138	0.774397	82	0.146935	0.187742	82	-0.0765871	0.494048	82
Waist circumference (cm)	0.0113281	0.729112	937	-0.067	0.0400676	937	-0.0316517	0.333134	937	-0.0147496	0.652053	937	0.00777777	0.812062	937	0.00049393	0.987953	937	-0.096	0.00318534	937	0.061353	0.0604762	937	0.085	0.0088868	937	0.0637701	0.0510079	937	0.067	0.0401139	937	0.057975	0.0761022	937
WHR (waist-to-hip-ratio)	0.0688028	0.135546	472	-0.0182326	0.692772	472	-0.041266	0.371038	472	-0.0433901	0.346901	472	-0.0308235	0.504107	472	0.0417549	0.365392	472	-0.07257	0.115367	472	0.00962393	0.834811	472	-0.0119029	0.796468	472	0.0042906	0.925928	472	-0.0172518	0.708524	472	0.0101749	0.825501	472
Weight (kg)	0.0483215	0.0568515	1554	-0.119*	2.5338e-06	1554	-0.062	0.0148056	1554	-0.000320832	0.989917	1554	-0.020236	0.425358	1554	0.0352712	0.16461	1554	-0.052	0.0393927	1554	0.0160113	0.52823	1554	0.051	0.0451408	1554	0.06	0.0180542	1554	0.0448653	0.0770454	1554	0.079	0.00176477	1554
2-hour oral glucose tolerance test (oGTT2h, mmol/L)	0.0603499	0.630263	66	0.00396746	0.974778	66	-0.0803003	0.521565	66	0.00844664	0.946334	66	-0.277	0.0241484	66	-0.129736	0.29916	66	0.0692585	0.580556	66	0.0127088	0.91933	66	0.0119366	0.924217	66	0.0564087	0.652805	66	0.186904	0.132922	66	-0.171776	0.167855	66

## Sheet: Supplemental Table 10
Primer sequences used for targeted bisulfite sequencing
Gene	Target region	Primer name	Primer sequence (5′–3′)	Amplicon length (bp)	Genomic coordinates (GRCh38)
EIF5A	Promoter DMR	EIF5A_Forward Primer	AGAGTAGAATGGTTTTTATGGATGTTATAG	86	chr17: 7,306,877–7,306,962
EIF5A	Promoter DMR	EIF5A_Reverse Primer	CACCCATCTCCACTTCACTTCT
EIF5A	Promoter DMR	EIF5A_Pyrosequencing Primer	TTTTTATGGATGTTATAGAGATTAA
TGIF1	Promoter DMR	TGIF1_Forward Primer	TGGGTTTTTAGGATTTGGTATAGGT	91	chr18: 3,412,695–3,412,785
TGIF1	Promoter DMR	TGIF1_Reverse Primer	CTCCCTATATTACCCTAACTAAATAAATCT
TGIF1	Promoter DMR	TGIF1_Pyrosequencing Primer	GGATTTGGTATAGGTTGTG

[truncated: 3 more sheets: Supplemental Table 11, Supplemental Table 12, Supplemental Table 13]
